# Supplementary material for: Assessing the Metabolic Diversity of Streptococcus from a Protein Domain Point of View
Source: PLoS One. 2015 Sep 14;10(9):e0137908. doi: 10.1371/journal.pone.0137908 (PMC4569324; doi:10.1371/journal.pone.0137908)
Supplement: S1 Table — (XLSX) [file pone.0137908.s002.xlsx]

## Sheet: Sheet1
Pathway	In number of strains	Metabolic significance	Reaction number	Domain number
acetate formation from acetyl-CoA I	121	In the absence of other substrates acetate can serve as a total source of carbon and energy	2
acyl-ACP thioesterase pathway	121	Acyl-ACP thioesterase releases free fatty acids from Acyl-AcylCarrierProteins	1
acyl carrier protein metabolism II (mammalian)	121	Is involved in the post-translational modification of several apoproteins	1
adenine and adenosine salvage I	121	This pathway enables the organism to salvage the degradation products of adenosine nucleotides, and recycle them back to nucleotide form	2
adenosine ribonucleotides <i>de novo</i> biosynthesis	121	ATP production from L-aspartate and IMP	4
alanine biosynthesis III	121	Conversion from L-cysteine to L-alanine	1
chorismate biosynthesis from 3-dehydroquinate	121	Chorismate synthase acts in the shikimate pathway. It catalyses the conversion of 5-enolpyruvylshikimate 3-phosphate into chorismate, the key branch-point intermediate in aromatic biosynthesis.	6
cysteine biosynthesis I	121	Conversion from L-serine to L-cisteine	2
D-mannose degradation	121	D-mannose can serve as a total source of carbon and energy for growth	1
ethanol degradation I	121	By this pathway ethanol can be degraded to acetyl-CoA and enter central metabolism	1
fatty acid biosynthesis initiation I	121	Enables biosynthesis of fatty acids which are key building blocks for the phospholipid components of cell membranes and are determinants of intracellular communication	3
folate polyglutamylation	121	Folate act as carrier of one-carbon units in various oxidation states. These one-carbon units are utilized in the biosynthesis of various cellular components, including glycine, methionine, formylmethionine, thymidylate, pantothenate and purine nucleotides. Polyglutamylation prevents efflux of folate and it increases the binding of folate cofactors to the enzymes of folate interconversion and bio…	3
formate reduction to 5,10-methylenetetrahydrofolate	121	Its main function is to reduce formate to 5,10-methylene-tetrahydrofolate, which is fed to the serine cycle	3
fructose degradation	121	Fructose enters the cell in the form of fructose-1-phosphate. 1-phosphofructokinase subsequently phosphorylates the C-6 carbon to form fructose-1,6-bisphosphate, which can enter glycolysis I	1
glutamine biosynthesis I	121	Converts glutamate to glutamine with ammonium	1
glutamine degradation I	121	Coverts glutamine to glutamate releasing ammonium	1
glycine biosynthesis I	121	Is the major pathway for biosynthesis of glycine in Escherichia coli K-12, and the main source for one carbon units	1
guanine and guanosine salvage I	121	Generation of GMP from guanine	2
<i>N</i>-acetylglucosamine degradation I	121	N-acetylglucosamine, a constituent of the cell walls, capsular polysaccharides, and outer membranes of bacteria, is an excellent total source of carbon, energy and nitrogen	2
<i>S</i>-methyl-5-thioadenosine degradation IV	121	S-methyl-5'-thioadenosine (MTA) is a side product of the spermidine biosynthesis I and aminopropylcadaverine biosynthesis pathways. Many organisms are able to recycle MTA via the methionine salvage pathway, but others, such as Escherichia coli, are not able to recycle it.	1
PRPP biosynthesis I	121	Conversion of D-ribose 5-phosphate to 5-phospho-α-D-ribose 1-diphosphate	1
pyrimidine nucleobases salvage I	121	UMP is generated in an one step reaction from uracil using 5-phospho-α-D-ribose 1-diphosphate	1
pyruvate fermentation to ethanol I	121	Under anaerobic conditions, pyruvate is still formed by glycolysis, but since oxidative phosphorylation is not available, pyruvate is fermented	3
pyruvate fermentation to lactate	121	Pyruvate, the final product of glycolysis, is often converted to lactate in the absence of oxygen	1
S-adenosyl-L-methionine biosynthesis	121	It has been said that no biological compound functions in as many different types of biological reactions as S-adenosyl-L-methionine (known as SAM or AdoMet). It is probably second only to ATP in the variety of reactions for which it serves as a cofactor. SAM is found in all living organisms	1
thiamin salvage III	121	Thiamin diphosphate, also known as vitamin B1, is known to play a fundamental role in energy metabolism. The non-phosphorylated form thiamin is not produced as an intermediate in the de novo biosynthetic route in bacteria, but is found in the environment as a degradation product.	1
UDP-<i>N</i>-acetyl-D-glucosamine biosynthesis I	121	UDP-N-acetyl-α-D-glucosamine (UDP-GlcNAc) is an essential precursor of cell wall peptidoglycan, lipopolysaccharide and enterobacterial common antigen.	5
asparagine degradation I	120
coenzyme A biosynthesis	120
L-glutamine biosynthesis II (tRNA-dependent)	120
tRNA charging	120
inosine-5-phosphate biosynthesis II	119
pyruvate fermentation to ethanol III	119
reductive monocarboxylic acid cycle	119
tetrahydrofolate salvage from 5,10-methenyltetrahydrofolate	119
UMP biosynthesis	119
3-dehydroquinate biosynthesis I	118
glycolysis III (from glucose)	118
glycolysis VI (metazoan)	118
UDP-<i>N</i>-acetylmuramoyl-pentapeptide biosynthesis I (<i>meso</i>-DAP-containing)	118
glycolysis IV (plant cytosol)	117
2-oxoglutarate decarboxylation to succinyl-CoA	115
lipoate salvage I	115
pyrimidine ribonucleosides degradation	114
pyrimidine ribonucleosides salvage I	114
2-deoxy-&alpha;-D-ribose 1-phosphate degradation	113
CO<sub>2</sub> fixation into oxaloacetate (anapleurotic)	113
tetrahydrofolate biosynthesis	113
lactose degradation III	112
adenosine deoxyribonucleotides <i>de novo</i> biosynthesis I	110
adenosine deoxyribonucleotides <i>de novo</i> biosynthesis II	110
CMP phosphorylation	110
guanosine deoxyribonucleotides <i>de novo</i> biosynthesis I	110
guanosine deoxyribonucleotides <i>de novo</i> biosynthesis II	110
guanosine ribonucleotides <i>de novo</i> biosynthesis	110
pyrimidine deoxyribonucleotide phosphorylation	110
pyrimidine deoxyribonucleotides <i>de novo</i> biosynthesis I	110
UTP and CTP <i>de novo</i> biosynthesis	110
pyrimidine deoxyribonucleotides <i>de novo</i> biosynthesis II	107
asparagine biosynthesis II	106
dTDP-L-rhamnose biosynthesis I	106
citrulline degradation	102
homoserine biosynthesis	102
glutamate biosynthesis II	101
glutamate biosynthesis III	101
glutamate degradation I	101
glutamate degradation X	101
UDP-D-galactose biosynthesis	101
glycerol degradation II	100
pentose phosphate pathway (non-oxidative branch)	100
xanthine and xanthosine salvage	98
lactose and galactose degradation I	97
trehalose degradation I (low osmolarity)	97
glutathione redox reactions I	96
(<i>R</i>)-acetoin biosynthesis II	92
glycerol-3-phosphate shuttle	86
glycerol degradation I	86
pyrimidine deoxyribonucleosides degradation	86
glycerophosphodiester degradation	84
UTP and CTP dephosphorylation I	83
UTP and CTP dephosphorylation II	83
putrescine biosynthesis III	81
pyrimidine deoxyribonucleotides biosynthesis from CTP	75
valine biosynthesis	73
melibiose degradation	68
citrulline-nitric oxide cycle	62
pentose phosphate pathway (oxidative branch) I	62
adenine and adenosine salvage III	60
purine deoxyribonucleosides degradation	60
purine ribonucleosides degradation	60
adenine and adenosine salvage IV	58
glutathione biosynthesis	57
4-methyl-5(&beta;-hydroxyethyl)thiazole salvage (yeast)	54
tryptophan biosynthesis	54
UDP-&alpha;-D-glucuronate biosynthesis (from UDP-glucose)	54
phosphate acquisition	52
phosphate utilization in cell wall regeneration	52
alanine degradation IV	49
Entner-Doudoroff pathway I	48
glycerol degradation V	43
pyruvate oxidation pathway	42
geranyl diphosphate biosynthesis	38
senecionine N-oxide biosynthesis	38
arsenate detoxification II (glutaredoxin)	37
homospermidine biosynthesis	34
cardiolipin biosynthesis I	33
cardiolipin biosynthesis II	33
cardiolipin biosynthesis III	33
citrate degradation	32
histidine degradation I	32
histidine degradation III	32
glycine biosynthesis IV	30
threonine degradation IV	30
mannitol degradation I	28
NAD phosphorylation and dephosphorylation II	27
betanidin degradation	26
chitin degradation II	24
heptaprenyl diphosphate biosynthesis	21
ketolysis	20
factor 420 polyglutamylation	19
guanylyl molybdenum cofactor biosynthesis	19
phosphatidylcholine biosynthesis V	13
queuosine biosynthesis	12
acyl-CoA hydrolysis	11
thiamin diphosphate biosynthesis III (Staphylococcus)	11
thiamin diphosphate biosynthesis IV (eukaryotes)	11
urea degradation II	8
asparagine biosynthesis I	7
Bifidobacterium shunt	7
NAD salvage pathway III	7
thiosulfate disproportionation III (rhodanese)	7
adenosylcobalamin salvage from cobalamin	4
&beta;-alanine biosynthesis III	4
valine degradation II	4
nitrogen fixation	3
oxalate degradation V	3
phosphopantothenate biosynthesis I	3
xylose degradation I	3
ethanolamine utilization	2
siroheme biosynthesis	2
succinate to cytochrome <i>bd</i> oxidase electron transfer	2
tetrapyrrole biosynthesis I (from glutamate)	2
glutamate dependent acid resistance	1
L-rhamnose degradation I	1
menaquinol-6 biosynthesis	1
menaquinol-8 biosynthesis	1
menaquinol-9 biosynthesis	1
sucrose biosynthesis III	1
2,3-dihydroxybenzoate biosynthesis	0
[2Fe-2S] iron-sulfur cluster biosynthesis	0
2-methylcitrate cycle I	0
4-amino-2-methyl-5-diphosphomethylpyrimidine biosynthesis	0
4-aminobenzoate biosynthesis	0
5-aminoimidazole ribonucleotide biosynthesis I	0
5-aminoimidazole ribonucleotide biosynthesis II	0
5-dehydro-4-deoxy-D-glucuronate degradation	0
6-hydroxymethyl-dihydropterin diphosphate biosynthesis I	0
adenine and adenosine salvage II	0
adenosine nucleotides degradation II	0
adenosylcobalamin biosynthesis from cobyrinate <i>a,c</i>-diamide I	0
aerobic respiration (cytochrome c)	0
alanine biosynthesis I	0
alginate degradation	0
ammonia oxidation I (aerobic)	0
androstenedione degradation	0
anhydromuropeptides recycling	0
arginine biosynthesis II (acetyl cycle)	0
asparagine biosynthesis III (tRNA-dependent)	0
autoinducer AI-2 biosynthesis I	0
base-degraded thiamin salvage	0
&beta;-D-glucuronide and D-glucuronate degradation	0
biotin biosynthesis from 8-amino-7-oxononanoate I	0
biotin biosynthesis from 8-amino-7-oxononanoate II	0
biotin-carboxyl carrier protein assembly	0
CDP-diacylglycerol biosynthesis I	0
chlorophyllide <i>a</i> biosynthesis I (aerobic, light-dependent)	0
chondroitin sulfate and dermatan sulfate degradation I (bacterial)	0
citrate lyase activation	0
CMP-<i>N</i>-acetylneuraminate biosynthesis II (bacteria)	0
cob(II)yrinate <i>a,c</i>-diamide biosynthesis I (early cobalt insertion)	0
creatinine degradation I	0
D-fructuronate degradation	0
D-glucosaminate degradation	0
ethanol degradation II	0
fatty acid &beta;-oxidation I	0
fatty acid elongation -- saturated	0
flavin biosynthesis I (bacteria and plants)	0
folate transformations I	0
formaldehyde assimilation I (serine pathway)	0
formaldehyde oxidation II (glutathione-dependent)	0
formylTHF biosynthesis	0
fructan biosynthesis	0
fucose degradation	0
galactose degradation I (Leloir pathway)	0
gallate degradation III (anaerobic)	0
GDP-mannose biosynthesis	0
gellan degradation	0
gluconeogenesis I	0
glucose and glucose-1-phosphate degradation	0
glutamate degradation V (via hydroxyglutarate)	0
glutathione redox reactions II	0
glycerol degradation III	0
glycocholate metabolism (bacteria)	0
glycogen biosynthesis I (from ADP-D-Glucose)	0
glycogen degradation I	0
glycogen degradation II	0
glycolysis I (from glucose-6P)	0
guanine and guanosine salvage II	0
guanosine nucleotides degradation III	0
heme biosynthesis from uroporphyrinogen-III I (aerobic)	0
heme biosynthesis from uroporphyrinogen-III II (anaerobic)	0
histidine biosynthesis	0
homocysteine biosynthesis	0
hydroxymethylpyrimidine salvage	0
<i>cis</i>-dodecenoyl biosynthesis	0
<i>myo</i>-inositol biosynthesis	0
<i>N</i>-acetylglutaminylglutamine amide biosynthesis	0
<i>N</i>-acetylneuraminate and <i>N</i>-acetylmannosamine degradation	0
inosine-5-phosphate biosynthesis I	0
(<i>S</i>)-acetoin biosynthesis	0
<i>S</i>-adenosyl-L-methionine cycle II	0
<i>S</i>-methyl-5-thio-&alpha;-D-ribose 1-phosphate degradation II	0
isoleucine biosynthesis I (from threonine)	0
isoleucine biosynthesis IV	0
isoleucine degradation I	0
L-1,2-propanediol degradation	0
leucine biosynthesis	0
lipoate biosynthesis and incorporation I	0
lipoate biosynthesis and incorporation II	0
lipoate biosynthesis and incorporation III (Bacillus)	0
lipoate salvage II	0
L-lactaldehyde degradation (aerobic)	0
L-serine degradation	0
lysine biosynthesis II	0
malonate degradation I (biotin-independent)	0
menaquinol-7 biosynthesis	0
methionine biosynthesis I	0
methionine biosynthesis III	0
methionine degradation I (to homocysteine)	0
methylerythritol phosphate pathway	0
methylglyoxal degradation I	0
methylglyoxal degradation II	0
mevalonate degradation	0
mevalonate pathway I	0
NAD biosynthesis from 2-amino-3-carboxymuconate semialdehyde	0
NAD biosynthesis I (from aspartate)	0
NAD salvage pathway I	0
nitrate reduction IV (dissimilatory)	0
oleate &beta;-oxidation	0
palmitate biosynthesis II (bacteria and plants)	0
palmitoleate biosynthesis I	0
pectin degradation III	0
peptidoglycan cross-bridge biosynthesis II (E. faecium)	0
phenylacetate degradation I (aerobic)	0
phenylmercury acetate degradation	0
phosphatidylcholine resynthesis via glycerophosphocholine	0
phosphatidylethanolamine biosynthesis I	0
ppGpp biosynthesis	0
preQ<sub>0</sub> biosynthesis	0
proline biosynthesis I	0
purine deoxyribonucleosides salvage	0
purine nucleobases degradation I (anaerobic)	0
purine nucleobases degradation II (anaerobic)	0
putrescine biosynthesis II	0
pyridoxal 5-phosphate biosynthesis I	0
pyridoxal 5-phosphate salvage I	0
pyrimidine deoxyribonucleosides salvage	0
pyrimidine deoxyribonucleotides dephosphorylation	0
pyruvate fermentation to butanoate	0
respiration (anaerobic)	0
ribose degradation	0
serine biosynthesis	0
shikimate degradation I	0
shikimate degradation II	0
spermidine biosynthesis I	0
stearate biosynthesis II (bacteria and plants)	0
sucrose degradation I (sucrose phosphotransferase)	0
TCA cycle III (helicobacter)	0
TCA cycle I (prokaryotic)	0
teichoic acid (poly-glycerol) biosynthesis	0
thiamin diphosphate biosynthesis I (E. coli)	0
thiamin diphosphate biosynthesis II (Bacillus)	0
thiamin salvage IV (yeast)	0
thiazole biosynthesis I (E. coli)	0
thioredoxin pathway	0
threonine biosynthesis from homoserine	0
threonine degradation I	0
trehalose biosynthesis V	0
triacylglycerol degradation	0
tRNA processing	0
tyrosine biosynthesis I	0
ubiquinol-8 biosynthesis (prokaryotic)	0
UDP-glucose biosynthesis	0
UDP-<i>N</i>-acetyl-&alpha;-D-mannosaminouronate biosynthesis	0
UDP-<i>N</i>-acetylmuramoyl-pentapeptide biosynthesis II (lysine-containing)	0
urate biosynthesis/inosine 5-phosphate degradation	0
valine degradation I	0
