# Supplementary material for: Assessing the Metabolic Diversity of Streptococcus from a Protein Domain Point of View
Source: PLoS One. 2015 Sep 14;10(9):e0137908. doi: 10.1371/journal.pone.0137908 (PMC4569324; doi:10.1371/journal.pone.0137908)
Supplement: S2 Table — (XLSX) [file pone.0137908.s003.xlsx]

## Sheet: Sheet1
	genome	cdsC	interproC	genome	orfC	interproC
	ssb:Streptococcus_parauberis_KCTC_11537_uid67355	1868	9666	ssb:Streptococcus_parauberis_KCTC_11537_uid67355	2353	10387
	ssb:Streptococcus_pyogenes_NZ131_uid59035	1700	8369	ssb:Streptococcus_pyogenes_NZ131_uid59035	1734	8927
	ssb:Streptococcus_oligofermentans_AS_1_3089_uid201429	2069	9511	ssb:Streptococcus_oligofermentans_AS_1_3089_uid201429	2111	9600
	ssb:Streptococcus_suis_YB51_uid222230	2012	9827	ssb:Streptococcus_suis_YB51_uid222230	1971	9841
	ssb:Streptococcus_pyogenes_MGAS1882_uid158061	1691	8837	ssb:Streptococcus_pyogenes_MGAS1882_uid158061	1675	8889
	ssb:Streptococcus_pyogenes_MGAS8232_uid57871	1839	9077	ssb:Streptococcus_pyogenes_MGAS8232_uid57871	1893	9177
	ssb:Streptococcus_agalactiae_GD201008_001_uid175780	1964	9985	ssb:Streptococcus_agalactiae_GD201008_001_uid175780	1983	10137
	ssb:Streptococcus_mutans_LJ23_uid162197	1921	10134	ssb:Streptococcus_mutans_LJ23_uid162197	1870	10124
	ssb:Streptococcus_I_P16_uid224252	1896	9715	ssb:Streptococcus_I_P16_uid224252	1875	9743
	ssb:Streptococcus_agalactiae_A909_uid57935	1996	10184	ssb:Streptococcus_agalactiae_A909_uid57935	2070	10358
	ssb:Streptococcus_dysgalactiae_equisimilis_AC_2713_uid178644	2214	10520	ssb:Streptococcus_dysgalactiae_equisimilis_AC_2713_uid178644	2126	10496
	ssb:Streptococcus_equi_zooepidemicus_ATCC_35246_uid162155	2087	9531	ssb:Streptococcus_equi_zooepidemicus_ATCC_35246_uid162155	2003	9717
	ssb:Streptococcus_pyogenes_MGAS6180_uid58335	1894	9227	ssb:Streptococcus_pyogenes_MGAS6180_uid58335	1824	9200
	ssb:Streptococcus_pyogenes_M1_GAS_uid57845	1696	8834	ssb:Streptococcus_pyogenes_M1_GAS_uid57845	1780	9024
	ssb:Streptococcus_pneumoniae_SPN034156_uid197185	1799	9650	ssb:Streptococcus_pneumoniae_SPN034156_uid197185	2014	10029
	ssb:Streptococcus_macedonicus_ACA_DC_198_uid81631	1994	9972	ssb:Streptococcus_macedonicus_ACA_DC_198_uid81631	2149	10419
	ssb:Streptococcus_anginosus_C1051_uid218003	1729	9291	ssb:Streptococcus_anginosus_C1051_uid218003	1849	9507
	ssb:Streptococcus_pyogenes_Alab49_uid162171	1773	8886	ssb:Streptococcus_pyogenes_Alab49_uid162171	1761	8942
	ssb:Streptococcus_pyogenes_SSI_1_uid57895	1859	8929	ssb:Streptococcus_pyogenes_SSI_1_uid57895	1885	9063
	ssb:Streptococcus_suis_D9_uid162125	2074	9887	ssb:Streptococcus_suis_D9_uid162125	2107	10174
	ssb:Streptococcus_pneumoniae_SPN034183_uid197186	1819	9606	ssb:Streptococcus_pneumoniae_SPN034183_uid197186	2044	10029
	ssb:Streptococcus_pyogenes_HSC5_uid212978	1744	8793	ssb:Streptococcus_pyogenes_HSC5_uid212978	1753	8889
	ssb:Streptococcus_intermedius_JTH08_uid168614	1702	9235	ssb:Streptococcus_intermedius_JTH08_uid168614	1841	9473
	ssb:Streptococcus_pneumoniae_P1031_uid59123	2073	9920	ssb:Streptococcus_pneumoniae_P1031_uid59123	2101	10201
	ssb:Streptococcus_agalactiae_2_22_uid202215	1548	8597	ssb:Streptococcus_agalactiae_2_22_uid202215	1857	9537
	ssb:Streptococcus_agalactiae_ILRI005_uid208676	2155	10329	ssb:Streptococcus_agalactiae_ILRI005_uid208676	2105	10327
	ssb:Streptococcus_pyogenes_MGAS10750_uid58575	1978	9343	ssb:Streptococcus_pyogenes_MGAS10750_uid58575	1893	9307
	ssb:Streptococcus_pneumoniae_Taiwan19F_14_uid59119	2044	9961	ssb:Streptococcus_pneumoniae_Taiwan19F_14_uid59119	2085	10195
	ssb:Streptococcus_dysgalactiae_equisimilis_167_uid222822	2222	10198	ssb:Streptococcus_dysgalactiae_equisimilis_167_uid222822	2225	10214
	ssb:Streptococcus_thermophilus_LMG_18311_uid58219	1888	8857	ssb:Streptococcus_thermophilus_LMG_18311_uid58219	1899	8813
	ssb:Streptococcus_pneumoniae_CGSP14_uid59181	2206	10434	ssb:Streptococcus_pneumoniae_CGSP14_uid59181	2159	10459
	ssb:Streptococcus_pneumoniae_ST556_uid162191	2148	10188	ssb:Streptococcus_pneumoniae_SPN032672_uid197189	2148	10309
	ssb:Streptococcus_equi_4047_uid59259	2000	9655	ssb:Streptococcus_pneumoniae_ST556_uid162191	2124	10263
	ssb:Streptococcus_pneumoniae_670_6B_uid52533	2352	10499	ssb:Streptococcus_equi_4047_uid59259	2171	10073
	ssb:Streptococcus_pneumoniae_SPN994038_uid197187	1819	9638	ssb:Streptococcus_pneumoniae_670_6B_uid52533	2283	10589
	ssb:Streptococcus_suis_ST1_uid167482	1987	9532	ssb:Streptococcus_pneumoniae_SPN994038_uid197187	2029	10010
	ssb:Streptococcus_intermedius_B196_uid218000	1814	9506	ssb:Streptococcus_suis_ST1_uid167482	1978	9745
	ssb:Streptococcus_suis_BM407_uid59321	1947	9979	ssb:Streptococcus_intermedius_B196_uid218000	1885	9607
	ssb:Streptococcus_pneumoniae_G54_uid59167	2114	10068	ssb:Streptococcus_suis_BM407_uid59321	2067	10334
	ssb:Streptococcus_gordonii_Challis_substr__CH1_uid57667	2051	10395	ssb:Streptococcus_pneumoniae_G54_uid59167	2068	10063
	ssb:Streptococcus_pneumoniae_OXC141_uid162037	1823	9667	ssb:Streptococcus_gordonii_Challis_substr__CH1_uid57667	2055	10501
	ssb:Streptococcus_suis_98HAH33_uid58665	2185	9917	ssb:Streptococcus_pneumoniae_OXC141_uid162037	2036	10036
	ssb:Streptococcus_pyogenes_Manfredo_uid57847	1745	8802	ssb:Streptococcus_suis_98HAH33_uid58665	2118	9896
	ssb:Streptococcus_equi_zooepidemicus_uid59261	1869	9640	ssb:Streptococcus_pyogenes_Manfredo_uid57847	1811	9010
	ssb:Streptococcus_agalactiae_09mas018883_uid208674	2089	10356	ssb:Streptococcus_equi_zooepidemicus_uid59261	1958	9765
	ssb:Streptococcus_uberis_0140J_uid57959	1762	9569	ssb:Streptococcus_agalactiae_09mas018883_uid208674	2057	10368
	ssb:Streptococcus_pneumoniae_INV200_uid162035	1929	9902	ssb:Streptococcus_uberis_0140J_uid57959	1807	9716
	ssb:Streptococcus_gallolyticus_ATCC_BAA_2069_uid63617	2329	11329	ssb:Streptococcus_pneumoniae_INV200_uid162035	2039	10176
	ssb:Streptococcus_I_G2_uid224251	1834	9467	ssb:Streptococcus_gallolyticus_ATCC_BAA_2069_uid63617	2298	11344
	ssb:Streptococcus_thermophilus_LMD_9_uid58327	1711	8307	ssb:Streptococcus_I_G2_uid224251	1862	9636
	ssb:Streptococcus_equi_zooepidemicus_MGCS10565_uid59263	1893	9266	ssb:Streptococcus_thermophilus_LMD_9_uid58327	1956	8973
	ssb:Streptococcus_suis_SS12_uid162123	2079	9949	ssb:Streptococcus_equi_zooepidemicus_MGCS10565_uid59263	1862	9481
	ssb:Streptococcus_dysgalactiae_equisimilis_ATCC_12394_uid161979	2055	9992	ssb:Streptococcus_suis_SS12_uid162123	2015	9979
	ssb:Streptococcus_agalactiae_SA20_06_uid178722	1710	8981	ssb:Streptococcus_dysgalactiae_equisimilis_ATCC_12394_uid161979	2156	10412
	ssb:Streptococcus_pyogenes_MGAS10394_uid58105	1886	9105	ssb:Streptococcus_agalactiae_SA20_06_uid178722	1806	9349
	ssb:Streptococcus_suis_T15_uid226112	2190	10320	ssb:Streptococcus_pyogenes_MGAS10394_uid58105	1839	9070
	ssb:Streptococcus_thermophilus_CNRZ1066_uid58221	1914	8894	ssb:Streptococcus_suis_T15_uid226112	2193	10422
	ssb:Streptococcus_pneumoniae_SPNA45_uid174986	1921	9547	ssb:Streptococcus_thermophilus_CNRZ1066_uid58221	1899	8832
	ssb:Streptococcus_suis_SC84_uid59323	1898	9802	ssb:Streptococcus_pneumoniae_SPNA45_uid174986	2219	10264
	ssb:Streptococcus_mutans_GS_5_uid169223	1878	9895	ssb:Streptococcus_suis_SC84_uid59323	1981	10040
	ssb:Streptococcus_pneumoniae_TIGR4_uid57857	2105	10094	ssb:Streptococcus_mutans_GS_5_uid169223	1894	10006
	ssb:Streptococcus_agalactiae_ILRI112_uid208675	2073	10103	ssb:Streptococcus_pneumoniae_TIGR4_uid57857	2124	10384
	ssb:Streptococcus_pneumoniae_SPN994039_uid197188	1819	9647	ssb:Streptococcus_agalactiae_ILRI112_uid208675	2026	10123
	ssb:Streptococcus_pneumoniae_R6_uid57859	1814	9811	ssb:Streptococcus_pneumoniae_SPN994039_uid197188	2030	10010
	ssb:Streptococcus_parasanguinis_FW213_uid163997	2019	10122	ssb:Streptococcus_pneumoniae_R6_uid57859	1992	10089
	ssb:Streptococcus_suis_05ZYH33_uid58663	2186	9907	ssb:Streptococcus_pneumoniae_SPN033038_uid197190	2162	10315
	ssb:Streptococcus_salivarius_57_I_uid162151	1996	20774	ssb:Streptococcus_parasanguinis_FW213_uid163997	2009	10146
	ssb:Streptococcus_suis_ST3_uid66327	1952	9647	ssb:Streptococcus_suis_05ZYH33_uid58663	2113	9904
	ssb:Streptococcus_sanguinis_SK36_uid58381	2270	11113	ssb:Streptococcus_salivarius_57_I_uid162151	2004	20908
	ssb:Streptococcus_pneumoniae_INV104_uid162039	1820	9923	ssb:Streptococcus_suis_ST3_uid66327	1944	9791
	ssb:Streptococcus_pneumoniae_D39_uid58581	1914	9895	ssb:Streptococcus_sanguinis_SK36_uid58381	2274	11161
	ssb:Streptococcus_thermophilus_ND03_uid162015	1919	8700	ssb:Streptococcus_pneumoniae_INV104_uid162039	2135	10372
	ssb:Streptococcus_gallolyticus_ATCC_43143_uid162103	2246	11239	ssb:Streptococcus_pneumoniae_D39_uid58581	1995	10105
	ssb:Streptococcus_suis_JS14_uid162095	2066	10028	ssb:Streptococcus_thermophilus_ND03_uid162015	1941	8920
	ssb:Streptococcus_mutans_UA159_uid57947	1960	10014	ssb:Streptococcus_gallolyticus_ATCC_43143_uid162103	2282	11361
	ssb:Streptococcus_pyogenes_MGAS15252_uid158037	1662	8763	ssb:Streptococcus_suis_JS14_uid162095	2047	10179
	ssb:Streptococcus_anginosus_C238_uid218004	1970	9992	ssb:Streptococcus_mutans_UA159_uid57947	1897	10037
	ssb:Streptococcus_pyogenes_MGAS2096_uid58573	1898	9117	ssb:Streptococcus_pyogenes_MGAS15252_uid158037	1630	8808
	ssb:Streptococcus_parasanguinis_ATCC_15912_uid49313	2022	10090	ssb:Streptococcus_anginosus_C238_uid218004	2190	10413
	ssb:Streptococcus_pseudopneumoniae_IS7493_uid71153	2236	10327	ssb:Streptococcus_pyogenes_MGAS2096_uid58573	1815	9099
	ssb:Streptococcus_dysgalactiae_equisimilis_RE378_uid176684	1876	9917	ssb:Streptococcus_parasanguinis_ATCC_15912_uid49313	1982	10082
	ssb:Streptococcus_infantarius_CJ18_uid87033	1906	9631	ssb:Streptococcus_pseudopneumoniae_IS7493_uid71153	2169	10411
	ssb:Streptococcus_suis_A7_uid162111	1974	9690	ssb:Streptococcus_dysgalactiae_equisimilis_RE378_uid176684	2098	10355
	ssb:Streptococcus_agalactiae_NEM316_uid61585	2094	10294	ssb:Streptococcus_infantarius_CJ18_uid87033	2092	10078
	ssb:Streptococcus_pneumoniae_gamPNI0373_uid175861	2119	10011	ssb:Streptococcus_suis_A7_uid162111	1937	9855
	ssb:Streptococcus_pneumoniae_JJA_uid59121	2123	10043	ssb:Streptococcus_agalactiae_NEM316_uid61585	2140	10350
	ssb:Streptococcus_intermedius_C270_uid217999	1778	9354	ssb:Streptococcus_pneumoniae_gamPNI0373_uid175861	2056	10118
	ssb:Streptococcus_agalactiae_2603V_R_uid57943	2127	10227	ssb:Streptococcus_pneumoniae_JJA_uid59121	2096	10220
	ssb:Streptococcus_pyogenes_MGAS9429_uid58569	1877	9047	ssb:Streptococcus_intermedius_C270_uid217999	1843	9441
	ssb:Streptococcus_pneumoniae_ATCC_700669_uid59287	1990	10173	ssb:Streptococcus_agalactiae_2603V_R_uid57943	2106	10362
	ssb:Streptococcus_suis_P1_7_uid32235	1824	9570	ssb:Streptococcus_pyogenes_MGAS9429_uid58569	1756	9008
	ssb:Streptococcus_constellatus_pharyngis_C1050_uid218002	1797	9296	ssb:Streptococcus_pneumoniae_ATCC_700669_uid59287	2184	10473
	ssb:Streptococcus_lutetiensis_033_uid213397	1881	9379	ssb:Streptococcus_suis_P1_7_uid32235	1896	9786
	ssb:Streptococcus_suis_D12_uid162127	2078	9990	ssb:Streptococcus_constellatus_pharyngis_C1050_uid218002	1982	9610
	ssb:Streptococcus_pneumoniae_AP200_uid52453	2216	10340	ssb:Streptococcus_lutetiensis_033_uid213397	1984	9770
	ssb:Streptococcus_pyogenes_MGAS5005_uid58337	1865	9014	ssb:Streptococcus_suis_D12_uid162127	2116	10153
	ssb:Streptococcus_gallolyticus_UCN34_uid46061	2223	11258	ssb:Streptococcus_pneumoniae_AP200_uid52453	2117	10303
	ssb:Streptococcus_suis_S735_uid174333	1882	9686	ssb:Streptococcus_pyogenes_MGAS5005_uid58337	1784	8985
	ssb:Streptococcus_constellatus_pharyngis_C232_uid217998	1756	9149	ssb:Streptococcus_gallolyticus_UCN34_uid46061	2255	11299
	ssb:Streptococcus_suis_SC070731_uid193769	1933	10046	ssb:Streptococcus_suis_S735_uid174333	1858	9698
	ssb:Streptococcus_thermophilus_MN_ZLW_002_uid166827	1910	8738	ssb:Streptococcus_constellatus_pharyngis_C232_uid217998	1933	9448
	ssb:Streptococcus_dysgalactiae_equisimilis_GGS_124_uid59103	2094	10243	ssb:Streptococcus_suis_SC070731_uid193769	2035	10195
	ssb:Streptococcus_pneumoniae_70585_uid59125	2202	10330	ssb:Streptococcus_thermophilus_MN_ZLW_002_uid166827	1948	8972
	ssb:Streptococcus_mitis_B6_uid46097	2003	10183	ssb:Streptococcus_dysgalactiae_equisimilis_GGS_124_uid59103	2102	10307
	ssb:Streptococcus_pasteurianus_ATCC_43144_uid68019	1869	10196	ssb:Streptococcus_pneumoniae_70585_uid59125	2194	10514
	ssb:Streptococcus_salivarius_CCHSS3_uid70481	2027	10685	ssb:Streptococcus_mitis_B6_uid46097	2050	10233
	ssb:Streptococcus_suis_TL13_uid203123	1939	9652	ssb:Streptococcus_pasteurianus_ATCC_43144_uid68019	2011	10504
	ssb:Streptococcus_pyogenes_MGAS315_uid57911	1865	9036	ssb:Streptococcus_salivarius_CCHSS3_uid70481	2004	10663
	ssb:Streptococcus_pneumoniae_TCH8431_19A_uid49735	2275	10198	ssb:Streptococcus_suis_TL13_uid203123	1947	9740
	ssb:Streptococcus_pyogenes_M1_476_uid193766	1571	8569	ssb:Streptococcus_pyogenes_MGAS315_uid57911	1886	9067
	ssb:Streptococcus_thermophilus_JIM_8232_uid162157	2145	9287	ssb:Streptococcus_pneumoniae_TCH8431_19A_uid49735	2063	10138
	ssb:Streptococcus_oralis_Uo5_uid65449	1905	9578	ssb:Streptococcus_pyogenes_M1_476_uid193766	1766	8982
	ssb:Streptococcus_pyogenes_A20_uid178106	1828	8979	ssb:Streptococcus_thermophilus_JIM_8232_uid162157	1998	9210
	ssb:Streptococcus_salivarius_JIM8777_uid162145	1979	10480	ssb:Streptococcus_oralis_Uo5_uid65449	1865	9554
	ssb:Streptococcus_constellatus_pharyngis_C818_uid218001	1754	9132	ssb:Streptococcus_pyogenes_A20_uid178106	1768	8978
	ssb:Streptococcus_iniae_SF1_uid206041	2125	10094	ssb:Streptococcus_salivarius_JIM8777_uid162145	1971	10473
	ssb:Streptococcus_pneumoniae_Hungary19A_6_uid59117	2155	10199	ssb:Streptococcus_constellatus_pharyngis_C818_uid218001	1932	9444
	ssb:Streptococcus_pyogenes_MGAS10270_uid58571	1987	9306	ssb:Streptococcus_iniae_SF1_uid206041	2106	10166
	ssb:Streptococcus_mutans_NN2025_uid46353	1893	8967	ssb:Streptococcus_pneumoniae_Hungary19A_6_uid59117	2241	10556
	ssb:Streptococcus_suis_GZ1_uid161937	1977	9840	ssb:Streptococcus_pyogenes_MGAS10270_uid58571	1890	9285
	ssb:Streptococcus_pneumoniae_A026_uid226114	1911	9828	ssb:Streptococcus_mutans_NN2025_uid46353	1870	10056
				ssb:Streptococcus_suis_GZ1_uid161937	1943	9846
				ssb:Streptococcus_pneumoniae_A026_uid226114	2051	10175

## Sheet: Sheet2
Genomes	CDS	CDSDOMAINS		ORF	ORFDOMAINS		Genes	Domains
ssb:Streptococcus_parauberis_KCTC_11537_uid67355	1868	9666		2353	10387		485	721		PREFIX ssb:<http://csb.wur.nl/genome/> SELECT ?genome (COUNT(DISTINCT(?cds)) AS ?cdsC) (COUNT(?interpro) AS ?interproC) WHERE { ?genome a ssb:genome . ?genome ssb:organism ?organism . filter(regex(str(?organism), "streptococcus", "i")) ?genome ssb:class ?class . ?class ssb:cds ?cds . ?cds ssb:protein ?protein . OPTIONAL {?protein ssb:interpro ?interpro . ?interpro ssb:interpro_accession ?iacc .}}…
ssb:Streptococcus_pyogenes_NZ131_uid59035	1700	8369		1734	8927		34	558
ssb:Streptococcus_oligofermentans_AS_1_3089_uid201429	2069	9511		2111	9600		42	89
ssb:Streptococcus_suis_YB51_uid222230	2012	9827		1971	9841		-41	14
ssb:Streptococcus_pyogenes_MGAS1882_uid158061	1691	8837		1675	8889		-16	52
ssb:Streptococcus_pyogenes_MGAS8232_uid57871	1839	9077		1893	9177		54	100
ssb:Streptococcus_agalactiae_GD201008_001_uid175780	1964	9985		1983	10137		19	152
ssb:Streptococcus_mutans_LJ23_uid162197	1921	10134		1870	10124		-51	-10
ssb:Streptococcus_I_P16_uid224252	1896	9715		1875	9743		-21	28
ssb:Streptococcus_agalactiae_A909_uid57935	1996	10184		2070	10358		74	174
ssb:Streptococcus_dysgalactiae_equisimilis_AC_2713_uid178644	2214	10520		2126	10496		-88	-24
ssb:Streptococcus_equi_zooepidemicus_ATCC_35246_uid162155	2087	9531		2003	9717		-84	186
ssb:Streptococcus_pyogenes_MGAS6180_uid58335	1894	9227		1824	9200		-70	-27
ssb:Streptococcus_pyogenes_M1_GAS_uid57845	1696	8834		1780	9024		84	190
ssb:Streptococcus_pneumoniae_SPN034156_uid197185	1799	9650		2014	10029		215	379
ssb:Streptococcus_macedonicus_ACA_DC_198_uid81631	1994	9972		2149	10419		155	447
ssb:Streptococcus_anginosus_C1051_uid218003	1729	9291		1849	9507		120	216
ssb:Streptococcus_pyogenes_Alab49_uid162171	1773	8886		1761	8942		-12	56
ssb:Streptococcus_pyogenes_SSI_1_uid57895	1859	8929		1885	9063		26	134
ssb:Streptococcus_suis_D9_uid162125	2074	9887		2107	10174		33	287
ssb:Streptococcus_pneumoniae_SPN034183_uid197186	1819	9606		2044	10029		225	423
ssb:Streptococcus_pyogenes_HSC5_uid212978	1744	8793		1753	8889		9	96
ssb:Streptococcus_intermedius_JTH08_uid168614	1702	9235		1841	9473		139	238
ssb:Streptococcus_pneumoniae_P1031_uid59123	2073	9920		2101	10201		28	281
ssb:Streptococcus_agalactiae_2_22_uid202215	1548	8597		1857	9537		309	940
ssb:Streptococcus_agalactiae_ILRI005_uid208676	2155	10329		2105	10327		-50	-2
ssb:Streptococcus_pyogenes_MGAS10750_uid58575	1978	9343		1893	9307		-85	-36
ssb:Streptococcus_pneumoniae_Taiwan19F_14_uid59119	2044	9961		2085	10195		41	234
ssb:Streptococcus_dysgalactiae_equisimilis_167_uid222822	2222	10198		2225	10214		3	16
ssb:Streptococcus_thermophilus_LMG_18311_uid58219	1888	8857		1899	8813		11	-44
ssb:Streptococcus_pneumoniae_CGSP14_uid59181	2206	10434		2159	10459		-47	25
ssb:Streptococcus_pneumoniae_ST556_uid162191	2148	10188		2124	10263		-24	75
ssb:Streptococcus_equi_4047_uid59259	2000	9655		2171	10073		171	418
ssb:Streptococcus_pneumoniae_670_6B_uid52533	2352	10499		2283	10589		-69	90
ssb:Streptococcus_pneumoniae_SPN994038_uid197187	1819	9638		2029	10010		210	372
ssb:Streptococcus_suis_ST1_uid167482	1987	9532		1978	9745		-9	213
ssb:Streptococcus_intermedius_B196_uid218000	1814	9506		1885	9607		71	101
ssb:Streptococcus_suis_BM407_uid59321	1947	9979		2067	10334		120	355
ssb:Streptococcus_pneumoniae_G54_uid59167	2114	10068		2068	10063		-46	-5
ssb:Streptococcus_gordonii_Challis_substr__CH1_uid57667	2051	10395		2055	10501		4	106
ssb:Streptococcus_pneumoniae_OXC141_uid162037	1823	9667		2036	10036		213	369
ssb:Streptococcus_suis_98HAH33_uid58665	2185	9917		2118	9896		-67	-21
ssb:Streptococcus_pyogenes_Manfredo_uid57847	1745	8802		1811	9010		66	208
ssb:Streptococcus_equi_zooepidemicus_uid59261	1869	9640		1958	9765		89	125
ssb:Streptococcus_agalactiae_09mas018883_uid208674	2089	10356		2057	10368		-32	12
ssb:Streptococcus_uberis_0140J_uid57959	1762	9569		1807	9716		45	147
ssb:Streptococcus_pneumoniae_INV200_uid162035	1929	9902		2039	10176		110	274
ssb:Streptococcus_gallolyticus_ATCC_BAA_2069_uid63617	2329	11329		2298	11344		-31	15
ssb:Streptococcus_I_G2_uid224251	1834	9467		1862	9636		28	169
ssb:Streptococcus_thermophilus_LMD_9_uid58327	1711	8307		1956	8973		245	666
ssb:Streptococcus_equi_zooepidemicus_MGCS10565_uid59263	1893	9266		1862	9481		-31	215
ssb:Streptococcus_suis_SS12_uid162123	2079	9949		2015	9979		-64	30
ssb:Streptococcus_dysgalactiae_equisimilis_ATCC_12394_uid161979	2055	9992		2156	10412		101	420
ssb:Streptococcus_agalactiae_SA20_06_uid178722	1710	8981		1806	9349		96	368
ssb:Streptococcus_pyogenes_MGAS10394_uid58105	1886	9105		1839	9070		-47	-35
ssb:Streptococcus_suis_T15_uid226112	2190	10320		2193	10422		3	102
ssb:Streptococcus_thermophilus_CNRZ1066_uid58221	1914	8894		1899	8832		-15	-62
ssb:Streptococcus_pneumoniae_SPNA45_uid174986	1921	9547		2219	10264		298	717
ssb:Streptococcus_suis_SC84_uid59323	1898	9802		1981	10040		83	238
ssb:Streptococcus_mutans_GS_5_uid169223	1878	9895		1894	10006		16	111
ssb:Streptococcus_pneumoniae_TIGR4_uid57857	2105	10094		2124	10384		19	290
ssb:Streptococcus_agalactiae_ILRI112_uid208675	2073	10103		2026	10123		-47	20
ssb:Streptococcus_pneumoniae_SPN994039_uid197188	1819	9647		2030	10010		211	363
ssb:Streptococcus_pneumoniae_R6_uid57859	1814	9811		1992	10089		178	278
ssb:Streptococcus_parasanguinis_FW213_uid163997	2019	10122		2009	10146		-10	24
ssb:Streptococcus_suis_05ZYH33_uid58663	2186	9907		2113	9904		-73	-3
ssb:Streptococcus_salivarius_57_I_uid162151	1996	20774		2004	20908		8	134
ssb:Streptococcus_suis_ST3_uid66327	1952	9647		1944	9791		-8	144
ssb:Streptococcus_sanguinis_SK36_uid58381	2270	11113		2274	11161		4	48
ssb:Streptococcus_pneumoniae_INV104_uid162039	1820	9923		2135	10372		315	449
ssb:Streptococcus_pneumoniae_D39_uid58581	1914	9895		1995	10105		81	210
ssb:Streptococcus_thermophilus_ND03_uid162015	1919	8700		1941	8920		22	220
ssb:Streptococcus_gallolyticus_ATCC_43143_uid162103	2246	11239		2282	11361		36	122
ssb:Streptococcus_suis_JS14_uid162095	2066	10028		2047	10179		-19	151
ssb:Streptococcus_mutans_UA159_uid57947	1960	10014		1897	10037		-63	23
ssb:Streptococcus_pyogenes_MGAS15252_uid158037	1662	8763		1630	8808		-32	45
ssb:Streptococcus_anginosus_C238_uid218004	1970	9992		2190	10413		220	421
ssb:Streptococcus_pyogenes_MGAS2096_uid58573	1898	9117		1815	9099		-83	-18
ssb:Streptococcus_parasanguinis_ATCC_15912_uid49313	2022	10090		1982	10082		-40	-8
ssb:Streptococcus_pseudopneumoniae_IS7493_uid71153	2236	10327		2169	10411		-67	84
ssb:Streptococcus_dysgalactiae_equisimilis_RE378_uid176684	1876	9917		2098	10355		222	438
ssb:Streptococcus_infantarius_CJ18_uid87033	1906	9631		2092	10078		186	447
ssb:Streptococcus_suis_A7_uid162111	1974	9690		1937	9855		-37	165
ssb:Streptococcus_agalactiae_NEM316_uid61585	2094	10294		2140	10350		46	56
ssb:Streptococcus_pneumoniae_gamPNI0373_uid175861	2119	10011		2056	10118		-63	107
ssb:Streptococcus_pneumoniae_JJA_uid59121	2123	10043		2096	10220		-27	177
ssb:Streptococcus_intermedius_C270_uid217999	1778	9354		1843	9441		65	87
ssb:Streptococcus_agalactiae_2603V_R_uid57943	2127	10227		2106	10362		-21	135
ssb:Streptococcus_pyogenes_MGAS9429_uid58569	1877	9047		1756	9008		-121	-39
ssb:Streptococcus_pneumoniae_ATCC_700669_uid59287	1990	10173		2184	10473		194	300
ssb:Streptococcus_suis_P1_7_uid32235	1824	9570		1896	9786		72	216
ssb:Streptococcus_constellatus_pharyngis_C1050_uid218002	1797	9296		1982	9610		185	314
ssb:Streptococcus_lutetiensis_033_uid213397	1881	9379		1984	9770		103	391
ssb:Streptococcus_suis_D12_uid162127	2078	9990		2116	10153		38	163
ssb:Streptococcus_pneumoniae_AP200_uid52453	2216	10340		2117	10303		-99	-37
ssb:Streptococcus_pyogenes_MGAS5005_uid58337	1865	9014		1784	8985		-81	-29
ssb:Streptococcus_gallolyticus_UCN34_uid46061	2223	11258		2255	11299		32	41
ssb:Streptococcus_suis_S735_uid174333	1882	9686		1858	9698		-24	12
ssb:Streptococcus_constellatus_pharyngis_C232_uid217998	1756	9149		1933	9448		177	299
ssb:Streptococcus_suis_SC070731_uid193769	1933	10046		2035	10195		102	149
ssb:Streptococcus_thermophilus_MN_ZLW_002_uid166827	1910	8738		1948	8972		38	234
ssb:Streptococcus_dysgalactiae_equisimilis_GGS_124_uid59103	2094	10243		2102	10307		8	64
ssb:Streptococcus_pneumoniae_70585_uid59125	2202	10330		2194	10514		-8	184
ssb:Streptococcus_mitis_B6_uid46097	2003	10183		2050	10233		47	50
ssb:Streptococcus_pasteurianus_ATCC_43144_uid68019	1869	10196		2011	10504		142	308
ssb:Streptococcus_salivarius_CCHSS3_uid70481	2027	10685		2004	10663		-23	-22
ssb:Streptococcus_suis_TL13_uid203123	1939	9652		1947	9740		8	88
ssb:Streptococcus_pyogenes_MGAS315_uid57911	1865	9036		1886	9067		21	31
ssb:Streptococcus_pneumoniae_TCH8431_19A_uid49735	2275	10198		2063	10138		-212	-60
ssb:Streptococcus_pyogenes_M1_476_uid193766	1571	8569		1766	8982		195	413
ssb:Streptococcus_thermophilus_JIM_8232_uid162157	2145	9287		1998	9210		-147	-77
ssb:Streptococcus_oralis_Uo5_uid65449	1905	9578		1865	9554		-40	-24
ssb:Streptococcus_pyogenes_A20_uid178106	1828	8979		1768	8978		-60	-1
ssb:Streptococcus_salivarius_JIM8777_uid162145	1979	10480		1971	10473		-8	-7
ssb:Streptococcus_constellatus_pharyngis_C818_uid218001	1754	9132		1932	9444		178	312
ssb:Streptococcus_iniae_SF1_uid206041	2125	10094		2106	10166		-19	72
ssb:Streptococcus_pneumoniae_Hungary19A_6_uid59117	2155	10199		2241	10556		86	357
ssb:Streptococcus_pyogenes_MGAS10270_uid58571	1987	9306		1890	9285		-97	-21
ssb:Streptococcus_mutans_NN2025_uid46353	1893	8967		1870	10056		-23	1089
ssb:Streptococcus_suis_GZ1_uid161937	1977	9840		1943	9846		-34	6
ssb:Streptococcus_pneumoniae_A026_uid226114	1911	9828		2051	10175		140	347
							40.2314	177.008

## Sheet: Sheet3
New
IPR001328	4.34949e-52	7.6901e-52	1.7812e-48
IPR002678	2.81334e-48	7.41878e-63	3.26096e-39
IPR010310	108.429	2.72814e+10	0.487289
IPR000014	3.9e-06	2.98572e+10	1e-06
IPR002748	1.5e-91	1.7e-80	1.307e-78
IPR008136	1.72088e-30	1.33556e-28	3.07564e-18
IPR001648	2.02984e-13	2.75831e-14	2.46371e-15
IPR000652	3792.54	4.18248e+06	3.7746e-43
IPR015349	2.84512e-11	1.99976e-09	3.63885e-11
IPR000473	3.22459e-07	0.00989789	6.94634e-08
IPR000453	4.40595e-112	4.64987e-124	8.10724e-113
IPR023637	1.95222e-205	2.49279e-207	2.68401e-112
IPR002616	1.23993e-80	1.21316e-136	1.49631e-145
IPR000529	2.07322e-11	3.00822e-11	4.67785e-07
IPR002026	3.5e-29	5.76e-43	6.3e-29
IPR003699	4758.06	176.19	2.01613e-76
IPR003188	5.52113e+07	579316	1.44296e-27
IPR001185	5.89746e-10	1.11022e-05	1.35593e-08
IPR000032	8.39073e-16	4.0275e-12	2.70258e-17
Old
IPR002678	2.87154e-49	7.54231e-62	3.31532e-40
IPR000014	3.9e-06	3.28572e+09	1e-06
IPR001328	4.36309e-52	7.9708e-52	2.01943e-48
IPR015349	2.88433e-10	2.02239e-08	3.71345e-10
IPR008136	1.85693e-30	1.37654e-28	3.16529e-18
IPR002748	4.4e-92	1.355e-77	1.307e-78
IPR010310	100.485	1.79457e+10	2.0291e-05
IPR000652	385000	4.24444e+06	3.83621e-41
IPR023637	3.76484e-207	2.03943e-208	7.99134e-121
IPR003188	29973.1	266.077	1.48759e-29
IPR002616	1.20513e-80	9.97238e-138	1.14735e-146
IPR000529	2.12505e-10	3.0828e-11	4.79382e-07
IPR001185	7.21766e-10	1.91428e-06	2.24139e-08
IPR002026	8.27222e-29	1.06608e-25	1.5304e-38
IPR000473	3.17308e-08	0.00933291	6.85696e-08
IPR000032	9.05814e-16	4.24092e-13	2.79597e-17
IPR001648	2.05773e-13	2.77825e-15	2.46583e-16
IPR000453	4.48072e-112	4.7261e-124	8.24015e-113
IPR003699	5.91667e-112	7.49587e-107	1.42149e-106
